# Supplementary material for: Rapid and Efficient Access to Novel Bio-Inspired 3-Dimensional Tricyclic SpiroLactams as Privileged Structures via Meyers’ Lactamization
Source: Pharmaceuticals (Basel). 2023 Mar 8;16(3):413. doi: 10.3390/ph16030413 (PMC10054226; doi:10.3390/ph16030413)
Supplement: Supplementary file 1 [file pharmaceuticals-16-00413-s001.zip]

Archive with 1 entries (1 files):
- pharmaceuticals-2264540-supplementary.pdf
